# Supplementary material for: How Do e-Nutrition Literacy and Faith Shape Positive Nutrition Attitudes? A Machine Learning Approach in Türkiye
Source: Nutrients. 2026 Jan 27;18(3):413. doi: 10.3390/nu18030413 (PMC12899087; doi:10.3390/nu18030413)
Supplement: Supplementary file 1 [file nutrients-18-00413-s001.zip]

Archive with 1 entries (1 files):
- nutrients-4099084-SI.pdf
